# Supplementary material for: Ceruloplasmin Interferes with the Assessment of Blood Lipid Hydroperoxide Content in Small Ruminants
Source: Antioxidants (Basel). 2023 Mar 12;12(3):701. doi: 10.3390/antiox12030701 (PMC10045310; doi:10.3390/antiox12030701)
Supplement: Supplementary file 1 [file antioxidants-12-00701-s001.zip]

Archive with 1 entries (1 files):
- antioxidants-2221314-supplementary.pdf
